# Supplementary material for: Effective phosphorus removal using transformed water hyacinth: Performance evaluation in fixed-bed columns and practical applications
Source: PLoS One. 2024 Nov 21;19(11):e0312432. doi: 10.1371/journal.pone.0312432 (PMC11581350; doi:10.1371/journal.pone.0312432)
Supplement: S1 Data — (XLSX) [file pone.0312432.s004.xlsx]

## Sheet: Hoja1
Co [P] mg/L	51			Co [P] mg/L	51			Co [P] mg/L	51			Co [P] mg/L	26			Co [P] mg/L	78			Co [P] mg/L	51			Co [P] mg/L	50
Flujo (mL/min)	0.5			Flujo (mL/min)	1			Flujo (mL/min)	1.5			Flujo (mL/min)	1			Flujo (mL/min)	1			Flujo (mL/min)	1			Flujo (mL/min)	1
BED vol (mL)	2			BED vol (mL)	2			BED vol (mL)	2			BED vol (mL)	2			BED vol (mL)	2			BED vol (mL)	3			BED vol (mL)	4
EBCT (min)	4			EBCT (min)	2			EBCT (min)	1.33			EBCT (min)	2			EBCT (min)	2			EBCT (min)	3			EBCT (min)	4
Cant. Ads. (g)	0.86			Cant. Ads. (g)	0.86			Cant. Ads. (g)	0.88			Cant. Ads. (g)	0.88			Cant. Ads. (g)	0.88			Cant. Ads. (g)	1.45			Cant. Ads. (g)	2.08
BED Volumes	Ct [P] mg/L	Time (min)		BED Volumes	[P] mg/L	Time (min)		BED Volumes	Ct [P] mg/L	Time (min)		BED Volumes	[P] mg/L	Time (min)		BED Volumes	[P] mg/L	Time (min)		BED Volumes	[P] mg/L	Time (min)		BED Volumes	[P] mg/L	Time (min)
0	0	0		0	0	0		0	0	0		0	0	0		0	0	0		0	0	0		0	0	0
1	0	4		10	3	20		1.50376	2	2		11	1	22		3	1	6		44	1	132		39	2	156
19	2	76		15	4	30		3.00752	3	4		46	2	92		5	2	10		62.3333	7	187		93	5	216
29	4	116		20	5	40		7.5188	7	10		81	3	162		11	7	22		77.3333	10	232		123	13	356
54	6	216		30	7	60		21.0526	14	28		96	4	192		15	9	30		107.333	17	322		133	19	496
71.5	7	286		36	10	72		22.5564	16	30		126	6	252		23	13	46		127.333	19	382		143	22	536
83.5	9	334		45	13	90		41.3534	17	55		156	8	312		27	16	54		147.333	22	442		163	26	656
96.5	13	386		70	17	140		52.6316	20	70		186	9	372		31	19	62		167.333	28	502		183	28	696
106.5	14	426		85	20	170		60.1504	21	80		246	12	492		46	26	92		207.333	32	622		213	34	816
116.5	17	466		100	22	200		93.985	23	125		266	14	532		56	31	112		227.333	36	682		243	40	976
126.5	19	506		110	23	220		101.504	24	135		296	15	592		66	35	132		247.333	37	742		263	44	1056
136.5	21	546		160	27	320		124.06	24	165		356	18	712		71	38	142		300.667	41	902		293	47	1256
146.5	23	586		170	29	340		139.098	27	185		416	19	832		81	41	162		334	44	1002		323	48	1496
166.5	25	666		200	32	400		214.286	31	285		476	20	952		96	45	192		367.333	47	1102		393	50	1856
226.5	30	906		240	35	480		304.511	35	405		596	22	1192		126	51	252		397.333	48	1192
256.5	34	1026		260	36	520		364.662	36	485		746	24	1492		156	58	312		517.333	51	1552
286.5	37	1146		460	44	920		469.925	44	625		896	26	1792		186	61	372
466.5	47	1866		520	46	1040		560.15	47	745						226	66	452
586.5	48	2346		580	48	1160		605.263	49	805						286	70	572
811.5	51	3246		640	51	1280		650.376	51	865						346	72	692
																406	74	812
																466	76	932
																526	77	1052
																586	78	1172
